# Supplementary material for: Probiotic based-diet effect on the immune response and induced stress in irradiated mass reared Ceratitis capitata males (Diptera: Tephritidae) destined for the release in the sterile insect technique programs
Source: PLoS One. 2021 Sep 10;16(9):e0257097. doi: 10.1371/journal.pone.0257097 (PMC8432743; doi:10.1371/journal.pone.0257097)
Supplement: S1 Data — (XLSX) [file pone.0257097.s001.xlsx]

## Sheet: Attacin
Treatment	Concentration	Time	Ct sample	Ct HK genes	Delta CT
T	C2	0H	31.0978	21.4167	9.68109
T	C2	0H	30.1913	21.231	8.9603
T	C2	0H	32.1857	21.6986	10.4871
T	C2	0H	31.8621	21.8511	10.011
T	C5	0H	31.0978	21.4167	9.68109
T	C5	0H	30.1913	21.231	8.9603
T	C5	0H	32.1857	21.6986	10.4871
T	C5	0H	31.8621	21.8511	10.011
T	C9	0H	31.0978	21.4167	9.68109
T	C9	0H	30.1913	21.231	8.9603
T	C9	0H	32.1857	21.6986	10.4871
T	C9	0H	31.8621	21.8511	10.011
T	C2	18H	32.7512	25.0524	7.69889
T	C2	18H	32.881	24.01	8.87099
T	C2	18H	31.7942	25.19	6.60425
T	C2	18H	33.69	27.5685	6.12147
T	C5	18H	32.7512	25.0524	7.69889
T	C5	18H	32.881	24.01	8.87099
T	C5	18H	31.7942	25.19	6.60425
T	C5	18H	33.69	27.5685	6.12147
T	C9	18H	32.7512	25.0524	7.69889
T	C9	18H	32.881	24.01	8.87099
T	C9	18H	33.69	25.19	8.5
T	C9	18H	34.6934	27.5685	7.12487
T	C2	72H	32.196	23.29	8.90603
T	C2	72H	32.5621	23.29	9.27212
T	C2	72H	33.3523	24.6136	8.73872
T	C2	72H	32.7	21.9734	10.7266
T	C5	72H	32.196	23.29	8.90603
T	C5	72H	32.5621	23.29	9.27212
T	C5	72H	33.3523	24.6136	8.73872
T	C5	72H	32.7	21.9734	10.7266
T	C9	72H	32.196	23.29	8.90603
T	C9	72H	32.5621	23.29	9.27212
T	C9	72H	33.3523	24.6136	8.73872
T	C9	72H	32.7	21.9734	10.7266
T	C2	168H	30.6222	20.8081	9.81409
T	C2	168H	31.252	21.2527	9.9992
T	C2	168H	31.1999	20.06	11.1399
T	C2	168H	31.5623	22.1352	9.4271
T	C5	168H	30.6222	20.8081	9.81409
T	C5	168H	31.252	21.2527	9.9992
T	C5	168H	31.1999	20.06	11.1399
T	C5	168H	31.5623	22.1352	9.4271
T	C9	168H	30.6222	20.8081	9.81409
T	C9	168H	31.252	21.2527	9.9992
T	C9	168H	31.1999	20.06	11.1399
T	C9	168H	31.5623	22.1352	9.4271
B+	C2	0H	31.8865	19.8299	12.0566
B+	C2	0H	31.2125	20.3814	10.831
B+	C2	0H	31.1446	19.2563	11.8884
B+	C2	0H	29.5841	20.4364	9.14767
B+	C5	0H	30.8389	21.0415	9.79736
B+	C5	0H	32.2784	20.9224	11.356
B+	C5	0H	30.4305	19.4783	10.9522
B+	C5	0H	30.3319	19.2068	11.1251
B+	C9	0H	30.0607	21.3949	8.66578
B+	C9	0H	31.0753	20.491	10.5843
B+	C9	0H	29.296	19.7047	9.59133
B+	C9	0H	29.25	17.8357	11.4143
B+	C2	18H	33.7225	18.8334	14.889
B+	C2	18H	33.83	21.01	12.82
B+	C2	18H	33.897	21.1132	12.7839
B+	C2	18H	33.456	21.0136	12.4424
B+	C5	18H	32.69	20.2836	12.4064
B+	C5	18H	29.2085	19.19	10.0185
B+	C5	18H	31.0693	19.62	11.4493
B+	C5	18H	31.0865	19.98	11.1065
B+	C9	18H	31.28	20.2765	11.0035
B+	C9	18H	29.1497	18.8479	10.3018
B+	C9	18H	31.199	19.5943	11.6047
B+	C9	18H	30.3127	18.7128	11.6
B+	C2	72H	31.0814	21.1337	9.9477
B+	C2	72H	30.004	22.1416	7.8624
B+	C2	72H	31.3453	21.0183	10.3269
B+	C2	72H	30.9067	21.7313	9.17537
B+	C5	72H	32.0642	23.4038	8.6604
B+	C5	72H	31.7884	22.3365	9.45194
B+	C5	72H	30.0143	21.9827	8.0316
B+	C5	72H	31.2061	22.2385	8.96767
B+	C9	72H	32.089	21.2755	10.8135
B+	C9	72H	30.2628	21.4718	8.79097
B+	C9	72H	30.4085	22.1376	8.27094
B+	C9	72H	30.0447	21.5484	8.49625
B+	C2	168H	29.1698	19.6036	9.56618
B+	C2	168H	29.24	19.72	9.52
B+	C2	168H	30.3035	19.1631	11.1404
B+	C2	168H	29.1028	19.9392	9.16365
B+	C5	168H	30.9263	21.3396	9.58679
B+	C5	168H	30.2347	20.596	9.63877
B+	C5	168H	29.1968	19.288	9.90877
B+	C5	168H	31.2576	20.0498	11.2078
B+	C9	168H	30.296	20.3413	9.95468
B+	C9	168H	29.3946	18.1683	11.2264
B+	C9	168H	30.4085	20.2695	10.1391
B+	C9	168H	29.8084	18.8215	10.9869
B-	C2	0H	29.9498	17.744	12.2058
B-	C2	0H	30.14	19.2274	10.9126
B-	C2	0H	29.8138	20.0176	9.7962
B-	C2	0H	30.6551	18.2065	12.4486
B-	C5	0H	30.4879	19.1659	11.322
B-	C5	0H	31.5156	18.4449	13.0707
B-	C5	0H	30.5223	18.8111	11.7113
B-	C5	0H	28.4412	18.9896	9.45165
B-	C9	0H	30.7938	20.1451	10.6487
B-	C9	0H	31.8359	19.1705	12.6654
B-	C9	0H	27.5839	20.2986	7.28532
B-	C9	0H	29.6981	18.6601	11.038
B-	C2	18H	30.67	20.5695	10.1005
B-	C2	18H	33.259	20.2088	13.0502
B-	C2	18H	30.2296	21.6878	8.54187
B-	C2	18H	30.33	19.8325	10.4975
B-	C5	18H	30.41	19.5217	10.8883
B-	C5	18H	31.6045	19.7079	11.8966
B-	C5	18H	31.6281	19.1358	12.4923
B-	C5	18H	30.6151	19.5349	11.0802
B-	C9	18H	29.2478	19.1748	10.0731
B-	C9	18H	29.5855	20.04	9.54549
B-	C9	18H	30.8152	18.3413	12.4739
B-	C9	18H	28.2373	21.2489	6.98832
B-	C2	72H	30.3208	21.1178	9.20295
B-	C2	72H	31.1087	21.66	9.44871
B-	C2	72H	31.5837	21.8879	9.69577
B-	C2	72H	31.1475	21.49	9.65746
B-	C5	72H	30.4176	21.7288	8.68881
B-	C5	72H	30.2037	23.3149	6.88881
B-	C5	72H	30.5623	21.883	8.67924
B-	C5	72H	31.0986	21.7439	9.35475
B-	C9	72H	31.3842	22.3762	9.00796
B-	C9	72H	31.6145	22.2349	9.37965
B-	C9	72H	31.1417	21.546	9.59565
B-	C9	72H	30.654	21.7471	8.90692
B-	C2	168H	29.25	18.8151	10.4349
B-	C2	168H	28.8388	19.2004	9.63846
B-	C2	168H	30.3771	19.6909	10.6862
B-	C2	168H	29.4308	19.667	9.76382
B-	C5	168H	29.8123	18.7562	11.056
B-	C5	168H	27.0635	18.1416	8.92185
B-	C5	168H	27.7956	18.2621	9.53351
B-	C5	168H	28.9864	18.9882	9.99826
B-	C9	168H	29.035	21.272	7.76307
B-	C9	168H	27.9194	18.8756	9.04379
B-	C9	168H	29.9556	19.4575	10.4981
B-	C9	168H	29.0756	18.6667	10.4089

## Sheet: Cecropin
Treatment	Concentration	Time	Ct sample	Ct HK genes	Delta CT
T	C2	0H	27.7846	21.4167	6.36792
T	C2	0H	27.2753	21.231	6.04435
T	C2	0H	24.62	21.6986	2.92142
T	C2	0H	29.587	21.8511	7.73592
T	C5	0H	27.7846	21.4167	6.36792
T	C5	0H	27.2753	21.231	6.04435
T	C5	0H	24.62	21.6986	2.92142
T	C5	0H	29.587	21.8511	7.73592
T	C9	0H	27.7846	21.4167	6.36792
T	C9	0H	27.2753	21.231	6.04435
T	C9	0H	24.62	21.6986	2.92142
T	C9	0H	29.587	21.8511	7.73592
T	C2	18H	27.69	25.0524	2.63765
T	C2	18H	29.7926	24.01	5.78259
T	C2	18H	28.9876	25.19	3.79759
T	C2	18H	29.12	27.5685	1.55147
T	C5	18H	27.69	25.0524	2.63765
T	C5	18H	29.7926	24.01	5.78259
T	C5	18H	28.9876	25.19	3.79759
T	C5	18H	29.12	27.5685	1.55147
T	C9	18H	27.69	25.0524	2.63765
T	C9	18H	29.7926	24.01	5.78259
T	C9	18H	28.9876	25.19	3.79759
T	C9	18H	29.12	27.5685	1.55147
T	C2	72H	26.2486	23.29	2.9586
T	C2	72H	29.52	23.29	6.23002
T	C2	72H	32.4396	24.6136	7.82607
T	C2	72H	31.9254	21.9734	9.95201
T	C5	72H	26.2486	23.29	2.9586
T	C5	72H	29.52	23.29	6.23002
T	C5	72H	32.4396	24.6136	7.82607
T	C5	72H	31.9254	21.9734	9.95201
T	C9	72H	26.2486	23.29	2.9586
T	C9	72H	29.52	23.29	6.23002
T	C9	72H	32.4396	24.6136	7.82607
T	C9	72H	31.9254	21.9734	9.95201
T	C2	168H	26.4486	20.8081	5.64046
T	C2	168H	26.9902	21.2527	5.73742
T	C2	168H	24.1233	20.06	4.06325
T	C2	168H	26.1503	22.1352	4.01513
T	C5	168H	26.4486	20.8081	5.64046
T	C5	168H	26.9902	21.2527	5.73742
T	C5	168H	24.1233	20.06	4.06325
T	C5	168H	26.1503	22.1352	4.01513
T	C9	168H	26.4486	20.8081	5.64046
T	C9	168H	26.9902	21.2527	5.73742
T	C9	168H	24.1233	20.06	4.06325
T	C9	168H	26.1503	22.1352	4.01513
B+	C2	0H	24.1533	19.8299	4.32333
B+	C2	0H	26.0789	20.3814	5.69744
B+	C2	0H	24.3704	19.2563	5.11416
B+	C2	0H	25.8471	20.4364	5.41068
B+	C5	0H	27.9903	21.0415	6.94874
B+	C5	0H	29.1383	20.9224	8.21596
B+	C5	0H	24.4832	19.4783	5.00489
B+	C5	0H	26.2056	19.2068	6.99883
B+	C9	0H	26.8506	21.3949	5.4557
B+	C9	0H	23.2473	20.491	2.75628
B+	C9	0H	22.0894	19.7047	2.38472
B+	C9	0H	23.8474	17.8357	6.01168
B+	C2	18H	28.5519	18.8334	9.71843
B+	C2	18H	28.7984	21.01	7.78839
B+	C2	18H	27.51	21.1132	6.39681
B+	C2	18H	26.8072	21.0136	5.79359
B+	C5	18H	29.0947	20.2836	8.81111
B+	C5	18H	28.689	19.19	9.49896
B+	C5	18H	26.5045	19.62	6.88448
B+	C5	18H	27.5814	19.98	7.60138
B+	C9	18H	26.14	20.2765	5.8635
B+	C9	18H	28.3763	18.8479	9.52842
B+	C9	18H	32.4622	19.5943	12.8679
B+	C9	18H	25.1704	18.7128	6.45765
B+	C2	72H	23.3554	21.1337	2.22177
B+	C2	72H	23.0376	22.1416	0.895955
B+	C2	72H	25.3512	21.0183	4.33291
B+	C2	72H	24.6065	21.7313	2.87517
B+	C5	72H	26.6633	23.4038	3.25954
B+	C5	72H	26.0017	22.3365	3.66519
B+	C5	72H	26.0745	21.9827	4.09179
B+	C5	72H	26.2389	22.2385	4.00044
B+	C9	72H	24.292	21.2755	3.01655
B+	C9	72H	23.7926	21.4718	2.3208
B+	C9	72H	23.3284	22.1376	1.19085
B+	C9	72H	23.4532	21.5484	1.90474
B+	C2	168H	26.026	19.6036	6.4224
B+	C2	168H	25.1565	19.72	5.43653
B+	C2	168H	20.0647	19.1631	0.901557
B+	C2	168H	23.0416	19.9392	3.10243
B+	C5	168H	25.1849	21.3396	3.84532
B+	C5	168H	27.0246	20.596	6.42859
B+	C5	168H	25.5205	19.288	6.23247
B+	C5	168H	24.2959	20.0498	4.24615
B+	C9	168H	25.4553	20.3413	5.11405
B+	C9	168H	22.4238	18.1683	4.2555
B+	C9	168H	24.5561	20.2695	4.28659
B+	C9	168H	24.3695	18.8215	5.54805
B-	C2	0H	21.74	17.744	3.99599
B-	C2	0H	24.2946	19.2274	5.06723
B-	C2	0H	28.0726	20.0176	8.05504
B-	C2	0H	24.2604	18.2065	6.05386
B-	C5	0H	24.4746	19.1659	5.3087
B-	C5	0H	25.6357	18.4449	7.19083
B-	C5	0H	25.2377	18.8111	6.4266
B-	C5	0H	23.0232	18.9896	4.03361
B-	C9	0H	24.9009	20.1451	4.75581
B-	C9	0H	25.7792	19.1705	6.60873
B-	C9	0H	26.1318	20.2986	5.83325
B-	C9	0H	24.1478	18.6601	5.48776
B-	C2	18H	20.9049	20.5695	0.335402
B-	C2	18H	19.5799	20.2088	-0.628888
B-	C2	18H	19.7882	21.6878	-1.8996
B-	C2	18H	20.33	19.8325	0.497495
B-	C5	18H	29.084	19.5217	9.56222
B-	C5	18H	25.2846	19.7079	5.57666
B-	C5	18H	25.35	19.1358	6.21421
B-	C5	18H	27.9214	19.5349	8.38652
B-	C9	18H	25.8344	19.1748	6.6596
B-	C9	18H	21.2612	20.04	1.22119
B-	C9	18H	28.2969	18.3413	9.95565
B-	C9	18H	26.5745	21.2489	5.32557
B-	C2	72H	24.5002	21.1178	3.38237
B-	C2	72H	24.35	21.66	2.69
B-	C2	72H	22.7279	21.8879	0.839946
B-	C2	72H	23.3489	21.49	1.85889
B-	C5	72H	24.54	21.7288	2.81122
B-	C5	72H	24.21	23.3149	0.895109
B-	C5	72H	25.117	21.883	3.23395
B-	C5	72H	24.8783	21.7439	3.13436
B-	C9	72H	23.527	22.3762	1.15077
B-	C9	72H	22.8617	22.2349	0.626868
B-	C9	72H	22.9963	21.546	1.45027
B-	C9	72H	23.2152	21.7471	1.46808
B-	C2	168H	21.6141	18.8151	2.79896
B-	C2	168H	23.5026	19.2004	4.30219
B-	C2	168H	22.7572	19.6909	3.06629
B-	C2	168H	22.0919	19.667	2.42492
B-	C5	168H	23.47	18.7562	4.71378
B-	C5	168H	22.6095	18.1416	4.46787
B-	C5	168H	23.14	18.2621	4.87788
B-	C5	168H	24.36	18.9882	5.37184
B-	C9	168H	22.31	21.272	1.03804
B-	C9	168H	20.5286	18.8756	1.65294
B-	C9	168H	21.695	19.4575	2.23751
B-	C9	168H	22.5112	18.6667	3.84447

## Sheet: PGPR-LC
Treatment	Concentration	Time	Ct sample	Ct HK genes	Delta CT
T	C2	0H	29.118	21.4167	7.70135
T	C2	0H	28.3033	21.231	7.07234
T	C2	0H	28.4495	21.6986	6.75093
T	C2	0H	29.5747	21.8511	7.72361
T	C5	0H	29.118	21.4167	7.70135
T	C5	0H	28.3033	21.231	7.07234
T	C5	0H	28.4495	21.6986	6.75093
T	C5	0H	29.5747	21.8511	7.72361
T	C9	0H	29.118	21.4167	7.70135
T	C9	0H	28.3033	21.231	7.07234
T	C9	0H	28.4495	21.6986	6.75093
T	C9	0H	29.5747	21.8511	7.72361
T	C2	18H	27.3496	25.0524	2.29721
T	C2	18H	28.3233	24.01	4.31331
T	C2	18H	26.5198	25.19	1.32984
T	C2	18H	26.5304	25.57	0.960353
T	C5	18H	27.3496	25.0524	2.29721
T	C5	18H	28.3233	24.01	4.31331
T	C5	18H	26.5198	25.19	1.32984
T	C5	18H	26.5304	25.57	0.960353
T	C9	18H	27.3496	25.0524	2.29721
T	C9	18H	28.3233	24.01	4.31331
T	C9	18H	26.5198	25.19	1.32984
T	C9	18H	26.5304	25.57	0.960353
T	C2	72H	27.4	23.29	4.11
T	C2	72H	27.3496	23.29	4.05956
T	C2	72H	28.3233	24.6136	3.70974
T	C2	72H	26.5198	21.9734	4.54646
T	C5	72H	27.4	23.29	4.11
T	C5	72H	27.3496	23.29	4.05956
T	C5	72H	28.3233	24.6136	3.70974
T	C5	72H	26.5198	21.9734	4.54646
T	C9	72H	27.4	23.29	4.11
T	C9	72H	27.3496	23.29	4.05956
T	C9	72H	28.3233	24.6136	3.70974
T	C9	72H	26.5198	21.9734	4.54646
T	C2	168H	26.0778	20.8081	5.26966
T	C2	168H	26.4902	21.2527	5.23747
T	C2	168H	25.8943	20.06	5.83432
T	C2	168H	26.3141	22.1352	4.1789
T	C5	168H	26.0778	20.8081	5.26966
T	C5	168H	26.4902	21.2527	5.23747
T	C5	168H	25.8943	20.06	5.83432
T	C5	168H	26.3141	22.1352	4.1789
T	C9	168H	26.0778	20.8081	5.26966
T	C9	168H	26.4902	21.2527	5.23747
T	C9	168H	25.8943	20.06	5.83432
T	C9	168H	26.3141	22.1352	4.1789
B+	C2	0H	23.1184	19.8299	3.28847
B+	C2	0H	23.9306	20.3814	3.54916
B+	C2	0H	26.2241	19.2563	6.96784
B+	C2	0H	27.6507	20.4364	7.21429
B+	C5	0H	28.5368	21.0415	7.49524
B+	C5	0H	29.0656	20.9224	8.14328
B+	C5	0H	27.5817	19.4783	8.10341
B+	C5	0H	25.0694	19.2068	5.86267
B+	C9	0H	28.7017	21.3949	7.30681
B+	C9	0H	26.5676	20.491	6.07657
B+	C9	0H	24.8291	19.7047	5.12445
B+	C9	0H	25.5636	17.8357	7.72789
B+	C2	18H	29.0609	18.8334	10.2275
B+	C2	18H	24.7444	21.01	3.73442
B+	C2	18H	26.8604	21.1132	5.74718
B+	C2	18H	25.13	21.0136	4.11644
B+	C5	18H	28.0125	20.2836	7.72892
B+	C5	18H	27.4464	19.19	8.25635
B+	C5	18H	26.3197	19.62	6.6997
B+	C5	18H	27.2753	19.98	7.29529
B+	C9	18H	25.3611	20.2765	5.08461
B+	C9	18H	25.5102	18.8479	6.66236
B+	C9	18H	25.6473	19.5943	6.05301
B+	C9	18H	26.442	18.7128	7.72919
B+	C2	72H	26.5304	21.1337	5.39668
B+	C2	72H	29.0609	22.1416	6.91929
B+	C2	72H	24.7444	21.0183	3.7261
B+	C2	72H	26.8604	21.7313	5.12905
B+	C5	72H	27.01	23.4038	3.60621
B+	C5	72H	28.0125	22.3365	5.67604
B+	C5	72H	27.4464	21.9827	5.46361
B+	C5	72H	26.3197	22.2385	4.08122
B+	C9	72H	27.2753	21.2755	5.99978
B+	C9	72H	25.3611	21.4718	3.88932
B+	C9	72H	25.5102	22.1376	3.37269
B+	C9	72H	25.6473	21.5484	4.09887
B+	C2	168H	23.0902	19.6036	3.48662
B+	C2	168H	20.1545	19.72	0.434467
B+	C2	168H	25.2284	19.1631	6.06526
B+	C2	168H	25.811	19.9392	5.8718
B+	C5	168H	25.871	21.3396	4.53147
B+	C5	168H	26.1112	20.596	5.51519
B+	C5	168H	22.0892	19.288	2.8012
B+	C5	168H	25.8929	20.0498	5.84315
B+	C9	168H	25.8296	20.3413	5.48831
B+	C9	168H	24.8134	18.1683	6.64516
B+	C9	168H	26.3494	20.2695	6.07989
B+	C9	168H	23.0308	18.8215	4.20939
B-	C2	0H	24.9446	17.744	7.20057
B-	C2	0H	24.8927	19.2274	5.66539
B-	C2	0H	27.2349	20.0176	7.21736
B-	C2	0H	24.8	18.2065	6.59348
B-	C5	0H	25.9485	19.1659	6.7825
B-	C5	0H	25.4319	18.4449	6.98697
B-	C5	0H	25.3901	18.8111	6.57906
B-	C5	0H	26.2015	18.9896	7.21191
B-	C9	0H	26.1288	20.1451	5.98373
B-	C9	0H	26.6846	19.1705	7.51406
B-	C9	0H	25.881	20.2986	5.58241
B-	C9	0H	22.9154	18.6601	4.25533
B-	C2	18H	28.1162	20.5695	7.54664
B-	C2	18H	26.8131	20.2088	6.60435
B-	C2	18H	28.6308	21.6878	6.94302
B-	C2	18H	25.522	19.8325	5.68954
B-	C5	18H	25.506	19.5217	5.98424
B-	C5	18H	25.8816	19.7079	6.17369
B-	C5	18H	27.5978	19.1358	8.46207
B-	C5	18H	25.3115	19.5349	5.77655
B-	C9	18H	24.23	19.1748	5.05524
B-	C9	18H	26.1818	20.04	6.14178
B-	C9	18H	26.4149	18.3413	8.07362
B-	C9	18H	25.65	21.2489	4.40107
B-	C2	72H	26.442	21.1178	5.32414
B-	C2	72H	28.1162	21.66	6.45618
B-	C2	72H	26.8131	21.8879	4.92521
B-	C2	72H	28.6308	21.49	7.14073
B-	C5	72H	25.522	21.7288	3.79326
B-	C5	72H	25.506	23.3149	2.19109
B-	C5	72H	25.8816	21.883	3.99859
B-	C5	72H	27.5978	21.7439	5.85394
B-	C9	72H	25.3115	22.3762	2.93525
B-	C9	72H	26.19	22.2349	3.95512
B-	C9	72H	26.1818	21.546	4.63576
B-	C9	72H	26.4149	21.7471	4.6678
B-	C2	168H	25.0217	18.8151	6.20658
B-	C2	168H	24.6794	19.2004	5.47905
B-	C2	168H	26.0787	19.6909	6.38774
B-	C2	168H	26.1175	19.667	6.45045
B-	C5	168H	23.7198	18.7562	4.96359
B-	C5	168H	24.7414	18.1416	6.59978
B-	C5	168H	24.677	18.2621	6.41493
B-	C5	168H	24.219	18.9882	5.23086
B-	C9	168H	25.1342	21.272	3.8622
B-	C9	168H	23.8554	18.8756	4.97974
B-	C9	168H	26.0616	19.4575	6.60407
B-	C9	168H	24.4176	18.6667	5.75088

## Sheet: Hsp23
Treatment	Concentration	Time	Ct sample	Ct HK genes	Delta CT
T	C2	0H	24.5809	21.4167	3.16424
T	C2	0H	24.7842	21.231	3.55319
T	C2	0H	24.3783	21.6986	2.6797
T	C2	0H	25.3333	21.8511	3.4822
T	C5	0H	24.5809	21.4167	3.16424
T	C5	0H	24.7842	21.231	3.55319
T	C5	0H	24.3783	21.6986	2.6797
T	C5	0H	25.3333	21.8511	3.4822
T	C9	0H	24.5809	21.4167	3.16424
T	C9	0H	24.7842	21.231	3.55319
T	C9	0H	24.3783	21.6986	2.6797
T	C9	0H	25.3333	21.8511	3.4822
T	C2	18H	29.1499	25.0524	4.09759
T	C2	18H	23.5706	24.01	-0.439434
T	C2	18H	27.2822	25.19	2.09217
T	C2	18H	23.6042	25.57	-1.96581
T	C5	18H	29.1499	25.0524	4.09759
T	C5	18H	23.5706	24.01	-0.439434
T	C5	18H	27.2822	25.19	2.09217
T	C5	18H	23.6042	25.57	-1.96581
T	C9	18H	29.1499	25.0524	4.09759
T	C9	18H	23.5706	24.01	-0.439434
T	C9	18H	27.2822	25.19	2.09217
T	C9	18H	23.6042	25.57	-1.96581
T	C2	72H	28.352	23.29	5.06196
T	C2	72H	26.5431	23.29	3.25309
T	C2	72H	26.0371	24.6136	1.42349
T	C2	72H	25.8338	21.9734	3.86046
T	C5	72H	28.352	23.29	5.06196
T	C5	72H	26.5431	23.29	3.25309
T	C5	72H	26.0371	24.6136	1.42349
T	C5	72H	25.8338	21.9734	3.86046
T	C9	72H	28.352	23.29	5.06196
T	C9	72H	26.5431	23.29	3.25309
T	C9	72H	26.0371	24.6136	1.42349
T	C9	72H	25.8338	21.9734	3.86046
T	C2	168H	25.2145	20.8081	4.40645
T	C2	168H	24.7169	21.2527	3.46416
T	C2	168H	24.8692	20.06	4.80917
T	C2	168H	25.2564	22.1352	3.12123
T	C5	168H	25.2145	20.8081	4.40645
T	C5	168H	24.7169	21.2527	3.46416
T	C5	168H	24.8692	20.06	4.80917
T	C5	168H	25.2564	22.1352	3.12123
T	C9	168H	25.2145	20.8081	4.40645
T	C9	168H	24.7169	21.2527	3.46416
T	C9	168H	24.8692	20.06	4.80917
T	C9	168H	25.2564	22.1352	3.12123
B+	C2	0H	22.0833	19.8299	2.25332
B+	C2	0H	21.5593	20.3814	1.17784
B+	C2	0H	22.2737	19.2563	3.01746
B+	C2	0H	23.39	20.4364	2.95359
B+	C5	0H	24.1529	21.0415	3.11135
B+	C5	0H	25.3554	20.9224	4.43307
B+	C5	0H	23.61	19.4783	4.13173
B+	C5	0H	22.6366	19.2068	3.42982
B+	C9	0H	24.8337	21.3949	3.43881
B+	C9	0H	22.8899	20.491	2.39885
B+	C9	0H	22.6191	19.7047	2.9144
B+	C9	0H	22.1731	17.8357	4.33737
B+	C2	18H	25.32	18.8334	6.48655
B+	C2	18H	27.3911	21.04	6.35111
B+	C2	18H	25.1	21.1132	3.98681
B+	C2	18H	26.3402	21.0136	5.32663
B+	C5	18H	26.5189	20.2836	6.23533
B+	C5	18H	27.3603	20.2836	7.07671
B+	C5	18H	26.1848	19.19	6.99476
B+	C5	18H	26.14	19.62	6.52
B+	C9	18H	23.4035	19.98	3.4235
B+	C9	18H	25.023	18.8479	6.17512
B+	C9	18H	24.394	19.5943	4.79971
B+	C9	18H	24.1955	18.7128	5.48271
B+	C2	72H	25.3463	21.1337	4.21268
B+	C2	72H	26.3115	22.1416	4.16989
B+	C2	72H	25.979	21.0183	4.96069
B+	C2	72H	27.1976	21.7313	5.46625
B+	C5	72H	28.8894	23.4038	5.48563
B+	C5	72H	26.7146	22.3365	4.37814
B+	C5	72H	26.2868	21.9827	4.30409
B+	C5	72H	26.3665	22.2385	4.12798
B+	C9	72H	25.2041	21.2755	3.92858
B+	C9	72H	26.2526	21.4718	4.78077
B+	C9	72H	26.2989	22.1376	4.16138
B+	C9	72H	25.2703	21.5484	3.72186
B+	C2	168H	24.1976	19.6036	4.59404
B+	C2	168H	23.7	19.72	3.98
B+	C2	168H	23.6173	19.1631	4.45418
B+	C2	168H	23.5788	19.9392	3.63959
B+	C5	168H	26.2364	21.3396	4.89686
B+	C5	168H	24.5857	20.596	3.9897
B+	C5	168H	23.825	19.288	4.53701
B+	C5	168H	24.6804	20.0498	4.63066
B+	C9	168H	23.855	20.3413	3.51373
B+	C9	168H	21.5452	18.1683	3.37693
B+	C9	168H	24.1354	20.2695	3.86587
B+	C9	168H	22.3895	18.8215	3.56804
B-	C2	0H	21.1542	17.744	3.4102
B-	C2	0H	21.5315	19.2274	2.30414
B-	C2	0H	23.0313	20.0176	3.01375
B-	C2	0H	22.5537	18.2065	4.34716
B-	C5	0H	22.4047	19.1659	3.23877
B-	C5	0H	22.4749	18.4449	4.03002
B-	C5	0H	22.522	18.8111	3.71095
B-	C5	0H	22.3785	18.9896	3.38894
B-	C9	0H	22.4445	20.1451	2.29939
B-	C9	0H	23.2445	19.1705	4.07406
B-	C9	0H	22.1245	20.2986	1.82596
B-	C9	0H	20.8694	18.6601	2.20929
B-	C2	18H	24.3232	20.5695	3.75365
B-	C2	18H	23.7404	20.2088	3.53155
B-	C2	18H	23.9074	21.6878	2.21959
B-	C2	18H	23.4216	19.8325	3.58906
B-	C5	18H	24.0564	19.5217	4.5347
B-	C5	18H	23.9287	19.7079	4.22083
B-	C5	18H	23.0864	19.1358	3.95062
B-	C5	18H	24.0273	19.5349	4.49241
B-	C9	18H	19.1784	19.1748	0.00363296
B-	C9	18H	16.3027	20.04	-3.73725
B-	C9	18H	24.6857	18.3413	6.34448
B-	C9	18H	23.7496	21.2489	2.50065
B-	C2	72H	25.0948	21.1178	3.97697
B-	C2	72H	28.5863	21.66	6.92626
B-	C2	72H	25.0511	21.8879	3.16319
B-	C2	72H	24.8201	21.49	3.3301
B-	C5	72H	25.3815	21.7288	3.65271
B-	C5	72H	27.456	23.3149	4.14116
B-	C5	72H	26.3854	21.883	4.50243
B-	C5	72H	26.2419	21.7439	4.49798
B-	C9	72H	25.974	22.3762	3.59776
B-	C9	72H	26.0271	22.2349	3.79222
B-	C9	72H	24.8357	21.546	3.28964
B-	C9	72H	24.8399	21.7471	3.09285
B-	C2	168H	23.6083	18.8151	4.79316
B-	C2	168H	24.3796	19.2004	5.17917
B-	C2	168H	24.6286	19.6909	4.93764
B-	C2	168H	24.1293	19.667	4.46233
B-	C5	168H	23.3898	18.7562	4.63359
B-	C5	168H	22.4737	18.1416	4.33212
B-	C5	168H	23.0261	18.2621	4.764
B-	C5	168H	24.0411	18.9882	5.05291
B-	C9	168H	24.3167	21.272	3.04475
B-	C9	168H	23.8565	18.8756	4.98086
B-	C9	168H	22.4228	19.4575	2.96536
B-	C9	168H	22.4909	18.6667	3.82412

## Sheet: Hsp70
Treatment	Concentration	Time	Ct sample	Ct HK genes	Delta CT
T	C2	0H	29.118	21.4167	7.70135
T	C2	0H	28.3033	21.231	7.07234
T	C2	0H	28.4495	21.6986	6.75093
T	C2	0H	29.5747	21.8511	7.72361
T	C5	0H	29.118	21.4167	7.70135
T	C5	0H	28.3033	21.231	7.07234
T	C5	0H	28.4495	21.6986	6.75093
T	C5	0H	29.5747	21.8511	7.72361
T	C9	0H	29.118	21.4167	7.70135
T	C9	0H	28.3033	21.231	7.07234
T	C9	0H	28.4495	21.6986	6.75093
T	C9	0H	29.5747	21.8511	7.72361
T	C2	18H	27.98	25.0524	2.92765
T	C2	18H	26.5543	24.01	2.54428
T	C2	18H	29.2636	25.19	4.07357
T	C2	18H	28.1119	25.57	2.54185
T	C5	18H	27.98	25.0524	2.92765
T	C5	18H	26.5543	24.01	2.54428
T	C5	18H	29.2636	25.19	4.07357
T	C5	18H	28.1119	25.57	2.54185
T	C9	18H	27.98	25.0524	2.92765
T	C9	18H	26.5543	24.01	2.54428
T	C9	18H	29.2636	25.19	4.07357
T	C9	18H	28.1119	25.57	2.54185
T	C2	72H	25.753	23.29	2.46301
T	C2	72H	25.6765	23.29	2.38645
T	C2	72H	28.5839	24.6136	3.9703
T	C2	72H	27.1961	21.9734	5.22275
T	C5	72H	25.753	23.29	2.46301
T	C5	72H	25.6765	23.29	2.38645
T	C5	72H	28.5839	24.6136	3.9703
T	C5	72H	27.1961	21.9734	5.22275
T	C9	72H	25.753	23.29	2.46301
T	C9	72H	25.6765	23.29	2.38645
T	C9	72H	28.5839	24.6136	3.9703
T	C9	72H	27.1961	21.9734	5.22275
T	C2	168H	24.7145	20.8081	3.9064
T	C2	168H	24.0024	21.2527	2.74969
T	C2	168H	22.0399	20.06	1.97994
T	C2	168H	22.7607	22.1352	0.625533
T	C5	168H	24.7145	20.8081	3.9064
T	C5	168H	24.0024	21.2527	2.74969
T	C5	168H	22.0399	20.06	1.97994
T	C5	168H	22.7607	22.1352	0.625533
T	C9	168H	24.7145	20.8081	3.9064
T	C9	168H	24.0024	21.2527	2.74969
T	C9	168H	22.0399	20.06	1.97994
T	C9	168H	22.7607	22.1352	0.625533
B+	C2	0H	23.1184	19.8299	3.28847
B+	C2	0H	23.9306	20.3814	3.54916
B+	C2	0H	26.2241	19.2563	6.96784
B+	C2	0H	27.6507	20.4364	7.21429
B+	C5	0H	28.5368	21.0415	7.49524
B+	C5	0H	29.0656	20.9224	8.14328
B+	C5	0H	27.5817	19.4783	8.10341
B+	C5	0H	25.0694	19.2068	5.86267
B+	C9	0H	28.7017	21.3949	7.30681
B+	C9	0H	26.5676	20.491	6.07657
B+	C9	0H	24.8291	19.7047	5.12445
B+	C9	0H	25.5636	17.8357	7.72789
B+	C2	18H	22.4075	18.8334	3.57402
B+	C2	18H	24.82	21.04	3.78
B+	C2	18H	24.7932	21.1132	3.68
B+	C2	18H	26.8046	21.0136	5.79108
B+	C5	18H	20.4151	20.2836	0.131521
B+	C5	18H	26.1747	20.2836	5.89107
B+	C5	18H	16.5738	19.19	-2.61624
B+	C5	18H	26.2069	19.62	6.58687
B+	C9	18H	26.6728	19.98	6.69282
B+	C9	18H	28.1594	18.8479	9.31152
B+	C9	18H	24.5575	19.5943	4.96323
B+	C9	18H	26.0705	18.7128	7.3577
B+	C2	72H	26.1664	21.1337	5.03275
B+	C2	72H	27.7602	22.1416	5.61856
B+	C2	72H	27.0956	21.0183	6.07732
B+	C2	72H	25.8293	21.7313	4.09795
B+	C5	72H	28.9226	23.4038	5.51881
B+	C5	72H	27.9664	22.3365	5.62989
B+	C5	72H	27.7366	21.9827	5.75389
B+	C5	72H	25.9825	22.2385	3.74403
B+	C9	72H	23.261	21.2755	1.98553
B+	C9	72H	22.4634	21.4718	0.991563
B+	C9	72H	25.8159	22.1376	3.6783
B+	C9	72H	26.668	21.5484	5.11958
B+	C2	168H	24.3132	19.6036	4.70959
B+	C2	168H	22.24	19.72	2.52
B+	C2	168H	24.2987	19.1631	5.13563
B+	C2	168H	22.3099	19.9392	2.37076
B+	C5	168H	27.031	21.3396	5.69141
B+	C5	168H	23.8516	20.596	3.25566
B+	C5	168H	22.455	19.288	3.16697
B+	C5	168H	23.9379	20.0498	3.88814
B+	C9	168H	23.707	20.3413	3.36574
B+	C9	168H	18.0597	18.1683	-0.108521
B+	C9	168H	19.8452	20.2695	-0.424239
B+	C9	168H	18.9121	18.8215	0.0906763
B-	C2	0H	24.9446	17.744	7.20057
B-	C2	0H	24.8927	19.2274	5.66539
B-	C2	0H	27.2349	20.0176	7.21736
B-	C2	0H	24.8	18.2065	6.59348
B-	C5	0H	25.9485	19.1659	6.7825
B-	C5	0H	25.4319	18.4449	6.98697
B-	C5	0H	25.3901	18.8111	6.57906
B-	C5	0H	26.2015	18.9896	7.21191
B-	C9	0H	26.1288	20.1451	5.98373
B-	C9	0H	26.6846	19.1705	7.51406
B-	C9	0H	25.881	20.2986	5.58241
B-	C9	0H	22.9154	18.6601	4.25533
B-	C2	18H	20.9694	20.5695	0.399874
B-	C2	18H	24.6797	20.2088	4.47094
B-	C2	18H	24.2249	21.6878	2.53713
B-	C2	18H	23.6391	19.8325	3.80664
B-	C5	18H	26.9033	19.5217	7.38154
B-	C5	18H	27.1648	19.7079	7.45689
B-	C5	18H	25.5618	19.1358	6.42606
B-	C5	18H	26.5475	19.5349	7.01255
B-	C9	18H	24	19.1748	4.82524
B-	C9	18H	24.51	20.09	4.42
B-	C9	18H	26.281	18.3413	7.93977
B-	C9	18H	24.7906	21.2489	3.5417
B-	C2	72H	23.9575	21.1178	2.83964
B-	C2	72H	25.06	21.66	3.4
B-	C2	72H	25.1723	21.8879	3.28434
B-	C2	72H	24.325	21.49	2.83499
B-	C5	72H	24.95	21.7288	3.22122
B-	C5	72H	27.0103	23.3149	3.69538
B-	C5	72H	27.7851	21.883	5.90206
B-	C5	72H	28.7869	21.7439	7.04297
B-	C9	72H	28.2534	22.3762	5.87721
B-	C9	72H	27.448	22.2349	5.21307
B-	C9	72H	23.5311	21.546	1.98512
B-	C9	72H	26.4984	21.7471	4.75128
B-	C2	168H	22.1786	18.8151	3.36354
B-	C2	168H	20.7413	19.2004	1.54093
B-	C2	168H	22.3888	19.6909	2.69783
B-	C2	168H	22.0845	19.667	2.41745
B-	C5	168H	20.86	18.7562	2.10378
B-	C5	168H	20.2179	18.1416	2.07631
B-	C5	168H	20.38	18.2621	2.11788
B-	C5	168H	22.4996	18.9882	3.51139
B-	C9	168H	20.9251	21.272	-0.346832
B-	C9	168H	23.0356	18.8756	4.15992
B-	C9	168H	20.69	19.4575	1.23251
B-	C9	168H	20.0839	18.6667	1.41716

## Sheet: Fold change
Attacin						Cecropin						PGPR-LC						Hsp23						Hsp70
Probiotic +						Probiotic +						Probiotic+						Probiotic+						Probiotic +
	0h	18h	72h	168h			0h	18h	72h	168h			0h	18h	72h	168h			0h	18h	72h	168h			0h	18h	72h	168h
10 2	-1.14	-0.82	0.45	0.24		10 2	1.26	-4.01	3.11	1.57		10 2	0.1	-1.18	-0.09	2.07		10 2	0.77	-1.94	-1.1	0.17		10 2	2.53	1.1	-1.29	1.22
10 5	-0.93	3.63	0.37	0.08		10 5	2.56324	-2.91	0.86	-0.55		10 5	0.4	-1.29	-0.1	1.58		10 5	3.86	-1.7	-1.62	-1.14		10 5	0.85	7.64	-1.79	-1.36
10 9	0.85	2.82	0.41	-0.24		10 9	2.22	-2.8	3.03	0.4		10 9	0.32	-1.1	-0.01	0.39		10 9	3.39	-2.1	-0.92	1.52		10 9	1.07	6.58	1.26	2.17
Probiotic-						Probiotic-						Probiotic-						Probiotic -						Probiotic-
	0h	18h	72h	168h			0h	18h	72h	168h			0h	18h	72h	168h			0h	18h	72h	168h			0h	18h	72h	168h
10 2	0.91	2.21	0.39	-0.22		10 2	1.68	-2.17	3.32	1.36		10 2	0.4	0.41	-1.05	-0.55		10 2	0.27	-0.25	-0.24	-0.38		10 2	0.9	4.04	0.54	-0.63
10 5	-0.97	1.06	1.03	0.74		10 5	1.16	-1.41	2.31	-0.14		10 5	0.32	-0.16	0.48	-0.26		10 5	-0.1	-0.61	-0.84	0.86		10 5	0.78	-0.089	0.77	2.37
10 9	-0.19	3.04	0.33	0.41		10 9	0.61	-1.28	4.02	2.08		10 9	1.37	0.056	0.44	-0.03		10 9	0.55	-0.03	-0.09	-0.61		10 9	1.83	3.72	0.18	0.55
