# Supplementary material for: Probiotic based-diet effect on the immune response and induced stress in irradiated mass reared Ceratitis capitata males (Diptera: Tephritidae) destined for the release in the sterile insect technique programs
Source: PLoS One. 2021 Sep 10;16(9):e0257097. doi: 10.1371/journal.pone.0257097 (PMC8432743; doi:10.1371/journal.pone.0257097)
Supplement: S2 Data — (XLSX) [file pone.0257097.s002.xlsx]

## Sheet: Attacin
Time	Irradiation	Ct	Ct HK gene	Delta Ct
0h	irr	32.69	21.4167	11.2733
0h	irr	32.5	21.231	11.269
0h	irr	32.16	21.6986	10.4614
0h	irr	31.43	21.8511	9.57891
0h	nirr	31.1	20.1613	10.9387
0h	nirr	30.19	20.0377	10.1523
0h	nirr	32.19	20.2008	11.9892
0h	nirr	31.86	20.2163	11.6437
18h	irr	32.75	25.0524	7.69765
18h	irr	32.88	24.01	8.87
18h	irr	31.79	25.19	6.6
18h	irr	34.69	25.57	9.12
18h	nirr	30.23	19.8024	10.4276
18h	nirr	30.5	19.0454	11.4546
18h	nirr	30.21	19.7548	10.4552
18h	nirr	30.39	19.346	11.044
72h	irr	32.2	21.9734	10.2266
72h	irr	32.56	23.29	9.27
72h	irr	33.35	22.63	10.72
72h	irr	32.7	23.61	9.09
72h	nirr	30.31	20.2153	10.0947
72h	nirr	30.38	20.052	10.328
72h	nirr	30.79	20.705	10.085
72h	nirr	29.88	20.2161	9.66395
168h	irr	30.62	21.2527	9.36725
168h	irr	31.25	20.06	11.19
168h	irr	31.2	22.1352	9.06483
168h	irr	31.56	20.8081	10.7519
168h	nirr	32.7	18.2525	14.4475
168h	nirr	32.15	18.3555	13.7945
168h	nirr	32.91	18.7706	14.1394
168h	nirr	32.91	18.6418	14.2682

## Sheet: Cecropin
Time	Irradiation	Ct	Ct HK gene	Delta CT
0h	irr	27.78	21.4167	6.36334
0h	irr	27.28	21.231	6.04904
0h	irr	27.62	21.6986	5.92142
0h	irr	29.59	21.8511	7.73891
0h	nirr	24.26	20.1613	4.09869
0h	nirr	24.51	20.0377	4.47233
0h	nirr	24.91	20.2008	4.70921
0h	nirr	24.42	20.2163	4.20373
18h	irr	27.69	25.0524	2.63765
18h	irr	29.79	24.01	5.78
18h	irr	28.99	25.19	3.8
18h	irr	27.82	25.57	2.25
18h	nirr	22.55	19.8024	2.74757
18h	nirr	22.04	19.0454	2.99464
18h	nirr	22.48	19.7548	2.72517
18h	nirr	22.23	19.346	2.88403
72h	irr	26.25	21.9734	4.27662
72h	irr	29.52	23.29	6.23
72h	irr	32.44	22.63	9.81
72h	irr	31.93	23.61	8.32
72h	nirr	20.58	20.2153	0.364687
72h	nirr	20.23	20.052	0.178004
72h	nirr	20.35	20.705	-0.355032
72h	nirr	21.34	20.2161	1.12395
168h	irr	26.45	21.2527	5.19725
168h	irr	26.99	20.06	6.93
168h	irr	24.12	22.1352	1.98483
168h	irr	26.15	20.8081	5.3419
168h	nirr	24.64	18.2525	6.38754
168h	nirr	24.12	18.3555	5.76454
168h	nirr	24.97	18.7706	6.1994
168h	nirr	24.18	18.6418	5.5382

## Sheet: PGPR-LC
Time	Irradiation	Ct	Ct HK gene	Delta Ct
0h	irr	29.12	21.4167	7.70334
0h	irr	28.3	21.231	7.06904
0h	irr	28.45	21.6986	6.75142
0h	irr	29.57	21.8511	7.71891
0h	nirr	29.62	20.1613	9.45869
0h	nirr	28.11	20.0377	8.07233
0h	nirr	29.54	20.2008	9.33921
0h	nirr	28.23	20.2163	8.01373
18h	irr	27.35	25.0524	2.29765
18h	irr	28.32	24.01	4.31
18h	irr	26.52	25.19	1.33
18h	irr	27.35	25.57	1.78
18h	nirr	26.07	19.8024	6.26757
18h	nirr	26.22	19.0454	7.17464
18h	nirr	25.62	19.7548	5.86517
18h	nirr	26.25	19.346	6.90403
72h	irr	28.91	21.9734	6.93662
72h	irr	28.45	23.29	5.16
72h	irr	28.87	22.63	6.24
72h	irr	28.68	23.61	5.07
72h	nirr	26.96	20.2153	6.74469
72h	nirr	24.56	20.052	4.508
72h	nirr	26.26	20.705	5.55497
72h	nirr	26.5	20.2161	6.28395
168h	irr	26.08	21.2527	4.82725
168h	irr	26.49	20.06	6.43
168h	irr	25.89	22.1352	3.75483
168h	irr	26.31	20.8081	5.5019
168h	nirr	25.42	18.2525	7.16754
168h	nirr	25.42	18.3555	7.06454
168h	nirr	25.75	18.7706	6.9794
168h	nirr	25.29	18.6418	6.6482

## Sheet: Hsp23
Time	Irradiation	Ct	Ct HK gene	Delta Ct
0h	irr	24.58	21.4167	3.16334
0h	irr	24.78	21.231	3.54904
0h	irr	24.38	21.6986	2.68142
0h	irr	25.33	21.8511	3.47891
0h	nirr	17.1	20.1613	-3.06131
0h	nirr	16.64	20.0377	-3.39767
0h	nirr	17.02	20.2008	-3.18079
0h	nirr	17.04	20.2163	-3.17627
18h	irr	27.17	25.0524	2.11765
18h	irr	25.57	24.01	1.56
18h	irr	27.28	25.19	2.09
18h	irr	23.6	25.57	-1.97
18h	nirr	20.32	19.8024	0.517568
18h	nirr	20.03	19.0454	0.984641
18h	nirr	19.82	19.7548	0.0651684
18h	nirr	20.36	19.346	1.01403
72h	irr	28.35	21.9734	6.37662
72h	irr	26.54	23.29	3.25
72h	irr	26.04	22.63	3.41
72h	irr	25.83	23.61	2.22
72h	nirr	23.91	20.2153	3.69469
72h	nirr	23.76	20.052	3.708
72h	nirr	23.76	20.705	3.05497
72h	nirr	23.93	20.2161	3.71395
168h	irr	25.21	21.2527	3.95725
168h	irr	24.72	20.06	4.66
168h	irr	24.87	22.1352	2.73483
168h	irr	25.26	20.8081	4.4519
168h	nirr	25.25	18.2525	6.99754
168h	nirr	25.05	18.3555	6.69454
168h	nirr	25.1	18.7706	6.3294
168h	nirr	24.95	18.6418	6.3082

## Sheet: Hsp70
Time	Irradiation	Ct	Ct HK gene	Delta Ct
0h	irr	29.12	21.4167	7.70334
0h	irr	28.3	21.231	7.06904
0h	irr	28.45	21.6986	6.75142
0h	irr	29.57	21.8511	7.71891
0h	nirr	20.9	20.1613	0.738686
0h	nirr	20.72	20.0377	0.682327
0h	nirr	20.92	20.2008	0.719214
0h	nirr	19.93	20.2163	-0.286271
18h	irr	26.55	25.0524	1.49765
18h	irr	26.55	24.01	2.54
18h	irr	29.26	25.19	4.07
18h	irr	28.11	25.57	2.54
18h	nirr	23.77	19.8024	3.96757
18h	nirr	23.6	19.0454	4.55464
18h	nirr	23.3	19.7548	3.54517
18h	nirr	23.5	19.346	4.15403
72h	irr	25.75	21.9734	3.77662
72h	irr	25.68	23.29	2.39
72h	irr	28.58	22.63	5.95
72h	irr	27.2	23.61	3.59
72h	nirr	26.98	20.2153	6.76469
72h	nirr	27.13	20.052	7.078
72h	nirr	27.02	20.705	6.31497
72h	nirr	27.2	20.2161	6.98395
168h	irr	24.71	21.2527	3.45725
168h	irr	24	20.06	3.94
168h	irr	22.04	22.1352	-0.0951654
168h	irr	22.76	20.8081	1.9519
168h	nirr	27.42	18.2525	9.16754
168h	nirr	27.54	18.3555	9.18454
168h	nirr	27.52	18.7706	8.7494
168h	nirr	27.45	18.6418	8.8082

## Sheet: Fold change
	Fold cgange (Log2)
		0h	18h	72h	168h
	Attacin	0.51	-3.45	3.01	1.95
	Cecropin	0.84	-2.73	-2.47	1.48
	PGPR-LC	0.66	1.1	3.74	1.43
	HSP23	-7.38	-3.26	2.08	2.08
	HSP70	-7.96	-2.18	6.45	6.17
